# Supplementary material for: Induced Mitophagy Promotes Cell Cycle Re-Entry in Adult Cardiomyocytes
Source: Cells. 2025 Jun 6;14(12):853. doi: 10.3390/cells14120853 (PMC12190997; doi:10.3390/cells14120853)
Supplement: Supplementary file 1 [file cells-14-00853-s001.zip]

Archive with 1 entries (1 files):
- cells-3563217-supplementary.pdf
